# Supplementary material for: Boron, Aluminum, and Gallium Fluorides as Catalysts for the Defluorofunctionalization of Electron-Deficient Arenes: The Role of NaBArF4 Promoters
Source: Inorg Chem. 2025 Mar 21;64(12):6092–9. doi: 10.1021/acs.inorgchem.4c05381 (PMC11962835; doi:10.1021/acs.inorgchem.4c05381)
Supplement: Supplementary file 2 — ic4c05381_si_002.xyz [file ic4c05381_si_002.xyz]

127
AlF2-NaBArF24.log
Na       -1.164620   -0.185709    1.196952
F       -1.402070    2.824926    2.792420
F        0.586353    3.399081    3.386849
F       -0.669112    4.801780    2.332377
F       -0.950434    3.108570   -3.237524
F       -0.329410    5.026669   -2.468912
F        1.097156    3.739875   -3.449563
C        1.495305    1.268636   -0.102825
C        1.013085    1.841765    1.082055
H        1.263464    1.387036    2.037782
C        0.224394    2.995016    1.084578
C       -0.106071    3.635372   -0.102841
H       -0.722903    4.524795   -0.104981
C        0.387125    3.100521   -1.288209
C        1.161881    1.943921   -1.287273
H        1.525749    1.560383   -2.236052
C       -0.309254    3.514441    2.393681
C        0.052973    3.748181   -2.606203
B        2.470633   -0.059702   -0.116937
F        4.948866   -2.103270   -4.785026
F        5.268153   -3.370353   -3.072274
F        4.014590   -4.044136   -4.694907
F       -1.314183   -1.011781   -3.724280
F       -0.658893   -2.711721   -4.880785
F       -1.277168   -2.972556   -2.830814
C        2.272797   -0.909980   -1.508617
C        3.335412   -1.549881   -2.159195
H        4.345732   -1.426244   -1.782265
C        3.140890   -2.354210   -3.281069
C        1.870716   -2.556270   -3.809474
H        1.718386   -3.186445   -4.677281
C        0.803214   -1.921952   -3.186985
C        1.004153   -1.112875   -2.070114
H        0.136943   -0.627518   -1.631718
C        4.337224   -2.971979   -3.953977
C       -0.604422   -2.151089   -3.663575
F        5.881962    4.362948    0.185698
F        5.562085    3.833763   -1.877217
F        7.511257    3.575546   -0.987262
F        7.047860   -1.514122    2.304768
F        8.606993   -0.605639    1.121217
F        7.399276   -2.188912    0.290128
C        4.029355    0.422786    0.022512
C        4.467099    1.687365   -0.388353
H        3.746299    2.406998   -0.765791
C        5.810323    2.057064   -0.334705
C        6.777857    1.178832    0.140711
H        7.820892    1.466742    0.185785
C        6.363342   -0.081307    0.554009
C        5.019751   -0.448279    0.495813
H        4.737789   -1.444947    0.827348
C        6.196105    3.448985   -0.756232
C        7.357629   -1.087734    1.065305
F       -0.169142   -4.646950    1.028530
F       -1.588553   -3.095483    1.503763
F       -0.829622   -4.381920    3.064684
F        3.884889   -0.880377    4.945829
F        2.249750   -1.932958    5.881805
F        2.027789    0.141590    5.332820
C        2.044363   -1.007745    1.160149
C        1.112213   -2.047203    1.053477
H        0.734329   -2.331152    0.074390
C        0.624754   -2.729000    2.171379
C        1.079361   -2.430562    3.449140
H        0.702485   -2.959275    4.316109
C        2.040667   -1.431614    3.573588
C        2.503470   -0.735352    2.459771
H        3.244688    0.046030    2.606835
C       -0.478749   -3.727822    1.952815
C        2.552743   -1.035545    4.934159
Al       -4.157222    0.043778    0.324541
F       -3.391101    0.022254    1.883469
F       -2.678871   -0.068163   -0.572759
N       -5.387567   -1.305858    0.044053
C       -6.680408   -1.059323   -0.199979
C       -7.207673    0.235533   -0.302573
H       -8.271352    0.303720   -0.485509
C       -6.511596    1.449977   -0.250306
N       -5.192894    1.532971   -0.023513
C       -7.612018   -2.224233   -0.389593
H       -7.299510   -2.821730   -1.251065
H       -8.634817   -1.885518   -0.548192
H       -7.585684   -2.885717    0.480505
C       -7.283987    2.720396   -0.476720
H       -7.149250    3.407532    0.363155
H       -8.346065    2.514438   -0.601273
H       -6.917311    3.235196   -1.369553
C       -4.899451   -2.661633    0.077761
C       -4.413588   -3.232505   -1.106032
C       -3.901809   -4.528317   -1.047467
H       -3.520234   -4.982016   -1.958730
C       -3.866675   -5.250942    0.145549
C       -4.366406   -4.651442    1.301480
H       -4.346071   -5.202469    2.238708
C       -4.877586   -3.354546    1.294842
C       -4.450218   -2.466866   -2.403667
H       -3.813541   -1.577888   -2.355548
H       -5.463461   -2.130056   -2.646769
H       -4.092015   -3.086754   -3.227170
C       -3.270211   -6.634187    0.192651
H       -3.370472   -7.144761   -0.768580
H       -3.748296   -7.247952    0.960646
H       -2.202200   -6.581796    0.429165
C       -5.383605   -2.713093    2.561361
H       -4.796703   -1.823807    2.812807
H       -5.319432   -3.410670    3.398930
H       -6.426867   -2.393351    2.468177
C       -4.535912    2.814013   -0.077499
C       -4.373686    3.556246    1.100833
C       -3.729692    4.789154    1.015110
H       -3.595806    5.375166    1.920758
C       -3.256464    5.289613   -0.199106
C       -3.419474    4.514611   -1.346786
H       -3.046184    4.884012   -2.297765
C       -4.046539    3.268679   -1.308520
C       -4.888728    3.039638    2.419202
H       -5.965563    2.843547    2.381523
H       -4.704502    3.764273    3.214679
H       -4.398965    2.100679    2.694510
C       -2.587461    6.639586   -0.258635
H       -1.829399    6.739238    0.524520
H       -3.316891    7.441738   -0.105765
H       -2.105536    6.803602   -1.224975
C       -4.193365    2.434975   -2.555253
H       -3.798240    2.966058   -3.422664
H       -5.239816    2.183959   -2.757488
H       -3.645654    1.491300   -2.461302
127
AlHF-NaBArF24-1.log
Na       -1.098252    0.179459    1.146769
F       -1.163292    3.339602    2.480021
F        0.842022    3.884606    3.046518
F       -0.336338    5.225241    1.834250
F       -0.484749    2.949535   -3.609258
F        0.053471    4.932793   -2.952331
F        1.566176    3.597361   -3.715969
C        1.592703    1.304239   -0.187280
C        1.156824    2.041498    0.922393
H        1.349717    1.669527    1.926048
C        0.484811    3.259216    0.792676
C        0.242584    3.811634   -0.458074
H       -0.275285    4.756374   -0.560957
C        0.698580    3.115516   -1.571795
C        1.349771    1.891883   -1.438964
H        1.687497    1.383834   -2.337608
C       -0.034277    3.937801    2.032278
C        0.460824    3.654878   -2.957655
B        2.432096   -0.109336   -0.048857
F        5.028540   -2.576936   -4.312271
F        4.964877   -3.955230   -2.658617
F        3.839230   -4.370599   -4.452581
F       -1.410387   -1.096718   -3.437068
F       -0.674837   -2.492114   -4.910324
F       -1.306436   -3.200362   -2.975240
C        2.222336   -1.034311   -1.388979
C        3.252765   -1.790482   -1.956568
H        4.255646   -1.722192   -1.546043
C        3.036103   -2.641564   -3.041491
C        1.776090   -2.774337   -3.608962
H        1.606824   -3.436863   -4.449433
C        0.737184   -2.024488   -3.065931
C        0.960293   -1.173474   -1.987848
H        0.122368   -0.593673   -1.612914
C        4.209280   -3.389849   -3.615694
C       -0.657899   -2.195488   -3.601020
F        6.228450    4.001459    0.141972
F        5.942997    3.363147   -1.895000
F        7.821599    2.988819   -0.900479
F        6.816242   -1.641104    2.785840
F        8.441516   -1.154338    1.452754
F        7.006497   -2.669675    0.903361
C        4.021136    0.241819    0.140947
C        4.592836    1.428097   -0.333810
H        3.961224    2.177376   -0.802265
C        5.959819    1.681788   -0.230163
C        6.817792    0.760401    0.359994
H        7.879243    0.958534    0.443975
C        6.269876   -0.425031    0.834541
C        4.902705   -0.675404    0.728290
H        4.514761   -1.615956    1.112208
C        6.492193    2.999885   -0.723384
C        7.138180   -1.464695    1.488986
F       -0.172643   -4.731129    1.509723
F       -1.656594   -3.178059    1.346939
F       -1.209507   -4.045925    3.272799
F        3.587866   -0.674210    5.115450
F        1.851052   -1.555963    6.044675
F        1.782737    0.481207    5.337048
C        1.878651   -0.937501    1.265724
C        0.931462   -1.966778    1.184069
H        0.588110   -2.302537    0.209125
C        0.396243   -2.580568    2.320928
C        0.813323   -2.217610    3.594652
H        0.406283   -2.698041    4.475855
C        1.775856   -1.217248    3.698617
C        2.287808   -0.591616    2.564961
H        3.041438    0.181115    2.694927
C       -0.657975   -3.637904    2.122054
C        2.250409   -0.751868    5.050727
Al       -4.368752    0.171809    0.622463
H       -3.886381    0.340694    2.133841
F       -2.836278   -0.087551   -0.193881
N       -5.620840   -1.171929    0.237158
C       -6.841425   -0.927841   -0.248006
C       -7.287843    0.355472   -0.593943
H       -8.304473    0.427660   -0.956136
C       -6.540719    1.541691   -0.600764
N       -5.282490    1.617525   -0.156330
C       -7.782207   -2.085196   -0.452865
H       -7.383699   -2.771234   -1.206052
H       -8.762614   -1.739840   -0.778609
H       -7.893880   -2.659408    0.470874
C       -7.189012    2.782952   -1.154008
H       -7.137534    3.601534   -0.431032
H       -8.231786    2.598978   -1.409532
H       -6.662113    3.119044   -2.052021
C       -5.180847   -2.525508    0.445715
C       -4.583961   -3.212077   -0.622080
C       -4.118745   -4.505624   -0.394713
H       -3.655138   -5.048371   -1.215070
C       -4.220751   -5.113937    0.857198
C       -4.820665   -4.402286    1.895045
H       -4.913970   -4.865417    2.874532
C       -5.305057   -3.106178    1.713823
C       -4.447390   -2.561457   -1.974653
H       -3.809962   -1.673670   -1.917476
H       -5.415256   -2.238681   -2.372287
H       -3.999769   -3.250938   -2.692059
C       -3.658602   -6.493016    1.088552
H       -3.774472   -7.124187    0.203333
H       -4.148248   -6.988157    1.931061
H       -2.588027   -6.437148    1.313315
C       -5.954505   -2.354536    2.847764
H       -5.402140   -1.439963    3.088675
H       -5.995972   -2.971371    3.747912
H       -6.976594   -2.051424    2.597811
C       -4.543345    2.842640   -0.299932
C       -4.518778    3.762741    0.758523
C       -3.782921    4.935767    0.596730
H       -3.759757    5.658041    1.409225
C       -3.087867    5.210704   -0.582013
C       -3.115741    4.263526   -1.605213
H       -2.575935    4.459242   -2.527970
C       -3.828776    3.069783   -1.484365
C       -5.284414    3.498079    2.029491
H       -6.354969    3.374198    1.834972
H       -5.162107    4.323566    2.733607
H       -4.941560    2.580409    2.518630
C       -2.347930    6.514158   -0.746906
H       -1.700892    6.498585   -1.627446
H       -1.733413    6.735865    0.130539
H       -3.050771    7.345037   -0.867965
C       -3.836358    2.055984   -2.599711
H       -3.240667    2.406809   -3.444226
H       -4.850901    1.856768   -2.960677
H       -3.422134    1.100987   -2.261605
57
BDIAlF2.log
C        1.257997    1.424859    1.295868
C        0.000997    1.911988    1.679682
C       -1.256713    1.426360    1.296313
N       -1.423862    0.381128    0.481179
N        1.423860    0.379394    0.480760
C        2.478946    2.123795    1.832692
C       -2.476643    2.126619    1.833779
C        2.752267   -0.050281    0.129837
C       -2.752539   -0.047456    0.130167
C        3.361125    0.481904   -1.014952
C        4.630473    0.019602   -1.360726
C        5.292263   -0.947521   -0.604133
C        4.652613   -1.459555    0.524627
C        3.383520   -1.028412    0.910062
C       -3.362324    0.487951   -1.012490
C       -4.635311    0.032315   -1.354012
C       -5.297636   -0.934601   -0.597861
C       -4.659196   -1.446168    0.531925
C       -3.386664   -1.021724    0.913062
C        6.676252   -1.409973   -0.983386
C        2.707199   -1.599178    2.130084
C        2.660381    1.523635   -1.848910
C       -2.712160   -1.590490    2.135022
C       -6.658351   -1.437186   -1.008678
C       -2.661623    1.530840   -1.845029
H        0.001633    2.764517    2.345439
H        3.090910    2.509588    1.012457
H        2.201187    2.950976    2.484626
H        3.105739    1.425093    2.393789
H       -3.103686    1.428742    2.395622
H       -2.197601    2.953718    2.485259
H       -3.088982    2.512751    1.014010
H        5.111798    0.423243   -2.248417
H        5.151474   -2.219915    1.120893
H       -5.120258    0.443190   -2.236372
H       -5.163115   -2.198729    1.133862
H        6.829496   -1.360075   -2.064608
H        7.439079   -0.779337   -0.513260
H        6.854419   -2.438574   -0.659039
H        3.351447   -2.331504    2.621193
H        2.466862   -0.818652    2.860158
H        1.767239   -2.091500    1.862583
H        2.425805    2.418668   -1.262429
H        3.285272    1.828149   -2.691097
H        1.714716    1.138576   -2.242432
H       -3.358080   -2.320226    2.627782
H       -1.773333   -2.085631    1.868726
H       -2.469939   -0.808868    2.863303
H       -7.220457   -0.669478   -1.547005
H       -6.566439   -2.304096   -1.672138
H       -7.246276   -1.748596   -0.141139
H       -1.716569    1.145468   -2.239721
H       -3.286751    1.836920   -2.686465
H       -2.425779    2.424932   -1.257625
Al       -0.000784   -0.583022   -0.262208
F       -0.001198   -0.541770   -1.978976
F       -0.002182   -2.234236    0.204947
57
BDIAlH2.log
C        1.258226    1.497681    1.221387
C        0.001435    1.997049    1.596681
C       -1.256384    1.499114    1.222976
N       -1.423716    0.488157    0.374964
N        1.423621    0.486353    0.373406
C        2.477763    2.139418    1.835737
C       -2.474449    2.141865    1.839199
C        2.740932   -0.005398    0.092246
C       -2.741464   -0.002558    0.094436
C        3.455451    0.511095   -0.998367
C        4.711136   -0.026040   -1.282342
C        5.262732   -1.053039   -0.516733
C        4.523810   -1.548007    0.557812
C        3.264702   -1.042039    0.879093
C       -3.457769    0.517277   -0.993335
C       -4.717112   -0.013989   -1.272342
C       -5.268440   -1.041526   -0.507371
C       -4.530017   -1.536137    0.567754
C       -3.267387   -1.036058    0.884059
C        6.634446   -1.597124   -0.827139
C        2.483780   -1.587499    2.046798
C        2.883978    1.628440   -1.832876
C       -2.487680   -1.579603    2.053473
C       -6.615855   -1.624236   -0.851908
C       -2.887200    1.636444   -1.826039
H        0.002355    2.830833    2.286266
H        3.159672    2.498862    1.060306
H        2.200092    2.975611    2.476766
H        3.033021    1.409677    2.432491
H       -3.029178    1.412671    2.437110
H       -2.195074    2.977965    2.479602
H       -3.157559    2.501645    1.065016
H        5.271077    0.367741   -2.127616
H        4.935650   -2.353705    1.161384
H       -5.281272    0.386845   -2.111466
H       -4.946395   -2.334929    1.177376
H        6.860690   -1.520327   -1.893997
H        7.406741   -1.038847   -0.286191
H        6.721840   -2.646562   -0.533400
H        3.019897   -2.412116    2.521718
H        2.307507   -0.818123    2.806502
H        1.502000   -1.951360    1.727458
H        2.742630    2.538755   -1.239868
H        3.548628    1.870274   -2.665178
H        1.904586    1.358250   -2.239109
H       -3.024759   -2.402742    2.529857
H       -1.506274   -1.945210    1.734968
H       -2.310567   -0.809002    2.811758
H       -7.258236   -0.883456   -1.335595
H       -6.509101   -2.468036   -1.542608
H       -7.129726   -1.993518    0.039754
H       -1.908205    1.366639   -2.233494
H       -3.552436    1.879639   -2.657472
H       -2.745132    2.545860   -1.231829
H       -0.002515   -0.113282   -2.115398
H       -0.002392   -2.003414   -0.180386
Al       -0.001288   -0.436788   -0.539383
57
BDIAlHF.log
C        1.256722    1.545934    1.172767
C        0.001328    2.053054    1.537821
C       -1.255000    1.547979    1.173197
N       -1.417861    0.535071    0.321301
N        1.417896    0.532952    0.320623
C        2.475920    2.161036    1.810594
C       -2.473032    2.165361    1.811079
C        2.732956    0.009467    0.073006
C       -2.733330    0.012548    0.074261
C        3.496979    0.520202   -0.985704
C        4.749833   -0.044049   -1.226204
C        5.247817   -1.091638   -0.451667
C        4.456683   -1.582435    0.586993
C        3.198733   -1.049279    0.865538
C       -3.498380    0.525116   -0.982809
C       -4.754699   -0.033562   -1.218112
C       -5.253138   -1.080439   -0.442923
C       -4.463318   -1.569433    0.597570
C       -3.201942   -1.041783    0.870988
C        6.617826   -1.663299   -0.715950
C        2.354897   -1.596114    1.988205
C        2.978374    1.648924   -1.839115
C       -2.360381   -1.584952    1.997149
C       -6.599466   -1.689424   -0.742881
C       -2.979998    1.654351   -1.835676
H        0.002131    2.886212    2.228009
H        3.183799    2.501986    1.050627
H        2.203062    3.003938    2.444619
H        2.998727    1.418110    2.420577
H       -2.996942    1.423792    2.421739
H       -2.198592    3.008205    2.444492
H       -3.180648    2.507012    1.051202
H        5.350366    0.344069   -2.045650
H        4.825055   -2.405413    1.195078
H       -5.358864    0.360236   -2.032169
H       -4.836697   -2.384715    1.212932
H        6.879704   -1.594348   -1.775123
H        7.382551   -1.117604   -0.151968
H        6.675327   -2.713107   -0.416500
H        2.871993   -2.408900    2.502582
H        2.116871   -0.824468    2.728117
H        1.401522   -1.982444    1.612024
H        2.792242    2.549514   -1.243690
H        3.698831    1.905436   -2.618868
H        2.030622    1.379296   -2.314704
H       -2.877966   -2.396912    2.512326
H       -1.405896   -1.971407    1.623977
H       -2.124381   -0.811457    2.735810
H       -7.285517   -0.950104   -1.164923
H       -6.503765   -2.502293   -1.471184
H       -7.057137   -2.107394    0.157724
H       -2.032808    1.384185   -2.312080
H       -3.700808    1.911570   -2.614864
H       -2.792730    2.554639   -1.240158
H       -0.002263   -1.898536   -0.532204
Al       -0.000928   -0.313637   -0.616846
F       -0.001387    0.187109   -2.282097
57
BDIGaF2.log
C        1.266917    1.402753    1.295512
C        0.001122    1.877405    1.672601
C       -1.265493    1.404488    1.296091
N       -1.466103    0.363478    0.485785
Ga       -0.001001   -0.628524   -0.266571
N        1.466019    0.361511    0.485098
C        2.475335    2.119733    1.839771
C       -2.472711    2.123099    1.840912
C        2.796418   -0.052470    0.134407
C       -2.796775   -0.049272    0.134935
C        3.397107    0.486959   -1.010878
C        4.672978    0.042319   -1.354861
C        5.346348   -0.916253   -0.597312
C        4.710914   -1.440474    0.528329
C        3.435633   -1.026831    0.912055
C       -3.398283    0.493497   -1.008228
C       -4.677598    0.055492   -1.348128
C       -5.351476   -0.903076   -0.591227
C       -4.717309   -1.426997    0.535362
C       -3.438725   -1.020031    0.914954
C        6.737154   -1.359308   -0.974611
C        2.756054   -1.614466    2.121788
C        2.675789    1.511480   -1.847981
C       -2.760967   -1.605989    2.126522
C       -6.719521   -1.386517   -1.000643
C       -2.677019    1.519284   -1.843820
F       -0.001991   -0.627311   -2.078088
H        0.001870    2.729810    2.338326
H        3.084877    2.514437    1.022022
H        2.182069    2.942131    2.490737
H        3.108767    1.428799    2.402943
H       -3.106879    1.433149    2.404440
H       -2.178000    2.945102    2.491718
H       -3.082194    2.518661    1.023554
H        5.149507    0.451523   -2.242543
H        5.217303   -2.197599    1.122255
H       -5.157602    0.471993   -2.230507
H       -5.228600   -2.176556    1.134728
H        6.890330   -1.309630   -2.055851
H        7.490234   -0.716344   -0.505495
H        6.930154   -2.384414   -0.647768
H        3.402394   -2.346018    2.611087
H        2.502703   -0.843166    2.857217
H        1.822667   -2.112696    1.841093
H        2.427269    2.405916   -1.266330
H        3.291194    1.821578   -2.694965
H        1.735875    1.105951   -2.235661
H       -3.408453   -2.336054    2.616519
H       -1.828031   -2.105796    1.847099
H       -2.506990   -0.833956    2.860971
H       -7.275911   -0.606926   -1.527726
H       -6.639952   -2.246875   -1.674149
H       -7.306475   -1.701177   -0.133677
H       -1.737515    1.113595   -2.232328
H       -3.292490    1.830705   -2.690263
H       -2.427632    2.412905   -1.261292
F       -0.002795   -2.373492    0.219168
57
BDIGaH2.log
C        1.265262    1.483457    1.199392
C        0.001262    1.976954    1.564890
C       -1.263643    1.484920    1.200599
N       -1.458819    0.477276    0.360884
Ga       -0.001241   -0.507018   -0.603928
N        1.458748    0.475418    0.359710
C        2.472305    2.142468    1.825970
C       -2.469407    2.144956    1.828559
C        2.778583   -0.004054    0.093277
C       -2.779003   -0.000996    0.094484
C        3.496022    0.509487   -0.997299
C        4.756754   -0.019988   -1.272431
C        5.311639   -1.039571   -0.499121
C        4.569488   -1.535063    0.572881
C        3.305255   -1.035830    0.884910
C       -3.497886    0.516566   -0.993240
C       -4.762038   -0.006841   -1.264127
C       -5.316889   -1.027529   -0.492217
C       -4.575647   -1.523189    0.580308
C       -3.308032   -1.029959    0.888147
C        6.688849   -1.575467   -0.799830
C        2.519140   -1.583253    2.048245
C        2.917775    1.615874   -1.841603
C       -2.523688   -1.575869    2.053391
C       -6.670100   -1.602037   -0.828319
C       -2.920271    1.625451   -1.834716
H        0.002080    2.813223    2.251597
H        3.160080    2.504192    1.056709
H        2.178738    2.979812    2.458495
H        3.027550    1.422151    2.434149
H       -3.024606    1.425068    2.437283
H       -2.174383    2.981937    2.460879
H       -3.157824    2.507414    1.060238
H        5.318059    0.373163   -2.117233
H        4.982648   -2.336368    1.181564
H       -5.327266    0.393924   -2.102721
H       -4.993426   -2.317907    1.194457
H        6.916848   -1.510019   -1.867161
H        7.455508   -1.004006   -0.264592
H        6.784895   -2.620464   -0.493074
H        3.050252   -2.411987    2.521740
H        2.343461   -0.816139    2.810367
H        1.536277   -1.940681    1.725475
H        2.771787    2.530853   -1.256973
H        3.579260    1.853734   -2.677634
H        1.938696    1.336956   -2.242532
H       -3.055714   -2.403673    2.527476
H       -1.540803   -1.934367    1.731862
H       -2.348086   -0.807899    2.814694
H       -7.318394   -0.851150   -1.288176
H       -6.575553   -2.432413   -1.536949
H       -7.171784   -1.987472    0.063437
H       -1.941606    1.347063   -2.237045
H       -3.582229    1.865589   -2.669715
H       -2.773423    2.538942   -1.247965
H       -0.002265   -0.124962   -2.150626
H       -0.002388   -2.041194   -0.179935
57
BDIGaHF.log
C        1.264456    1.510534    1.168571
C        0.001379    2.008221    1.525694
C       -1.262621    1.512371    1.169348
N       -1.455779    0.494831    0.333947
Ga       -0.001050   -0.429424   -0.602420
N        1.455852    0.492840    0.332926
C        2.471933    2.154862    1.804106
C       -2.468864    2.158619    1.805296
C        2.777461   -0.004113    0.084125
C       -2.777836   -0.000920    0.085527
C        3.524641    0.515372   -0.982696
C        4.787185   -0.024510   -1.227456
C        5.311292   -1.057381   -0.450178
C        4.535827   -1.559503    0.594726
C        3.268553   -1.050890    0.877255
C       -3.526031    0.521219   -0.979243
C       -4.791966   -0.012823   -1.219279
C       -5.316427   -1.045651   -0.442213
C       -4.542258   -1.546667    0.604181
C       -3.271704   -1.043788    0.882093
C        6.691374   -1.601932   -0.719550
C        2.440840   -1.611788    2.005159
C        2.974272    1.626958   -1.837993
C       -2.446273   -1.601751    2.013125
C       -6.673275   -1.628305   -0.747357
C       -2.975842    1.633911   -1.833217
F       -0.001922    0.207143   -2.342362
H        0.002209    2.847918    2.207834
H       -0.002218   -1.991904   -0.587870
H        3.173582    2.503837    1.042050
H        2.182015    2.997325    2.431029
H        3.008192    1.426575    2.420007
H       -3.005886    1.431439    2.421820
H       -2.177409    3.000923    2.431711
H       -3.170488    2.508292    1.043552
H        5.374359    0.370545   -2.053316
H        4.923985   -2.372203    1.204395
H       -5.382684    0.388704   -2.039479
H       -4.935292   -2.352064    1.220397
H        6.942385   -1.540669   -1.781869
H        7.448819   -1.032265   -0.169607
H        6.775018   -2.646337   -0.407571
H        2.980805   -2.404997    2.526470
H        2.180412   -0.840936    2.738141
H        1.498556   -2.030193    1.635317
H        2.823496    2.542718   -1.255256
H        3.659296    1.860570   -2.656015
H        2.002454    1.352171   -2.259075
H       -2.987207   -2.393717    2.535311
H       -1.503416   -2.021049    1.645802
H       -2.186854   -0.829323    2.744829
H       -7.343510   -0.875457   -1.170932
H       -6.591218   -2.442183   -1.476255
H       -7.142098   -2.038069    0.151298
H       -2.004680    1.358622   -2.255485
H       -3.661320    1.869024   -2.650423
H       -2.823642    2.548886   -1.249622
11
C5F4NH.log
C       -1.952989    0.470774    0.000122
C       -1.207462    1.645438   -0.000149
C       -1.873130    2.859766   -0.001106
C       -3.257581    2.829137   -0.001477
C       -3.902341    1.596159   -0.000711
F        0.120492    1.594645    0.000544
F       -3.965223    3.954012   -0.002425
F       -5.226185    1.551786   -0.001279
F       -1.329649   -0.697964    0.001815
N       -3.262163    0.454136   -0.000009
H       -1.331380    3.797970   -0.001499
11
C5F5N.log
C       -1.949886    0.474689    0.000944
C       -1.191657    1.638775    0.000148
C       -1.879768    2.848058   -0.000974
C       -3.271214    2.839395   -0.001514
C       -3.900566    1.600849   -0.001075
F       -1.222692    3.986298   -0.001608
F        0.130144    1.613781    0.000362
F       -3.953382    3.971859   -0.002515
F       -5.221388    1.556503   -0.001283
F       -1.328016   -0.691407    0.001148
N       -3.259096    0.459493    0.000178
23
Et3SiF.log
C       -2.752599   -1.880314    0.130424
H       -3.059254   -2.354045    1.071677
H       -3.227963   -2.467047   -0.667713
C       -5.346591   -0.169214    0.201930
H       -5.691061    0.869138    0.288965
H       -5.741888   -0.535477   -0.755582
C       -2.870113    0.828470   -1.389900
H       -1.776206    0.892672   -1.329572
H       -3.085188    0.245612   -2.296076
C       -1.224120   -1.938128   -0.013410
H       -0.858669   -2.967739    0.043798
H       -0.897151   -1.525761   -0.973464
H       -0.728353   -1.367051    0.777816
C       -5.909943   -1.008417    1.358927
H       -7.002495   -0.960123    1.389114
H       -5.629647   -2.062284    1.261707
H       -5.536749   -0.654762    2.325171
C       -3.472986    2.236006   -1.514413
H       -3.064928    2.767673   -2.379134
H       -4.560311    2.195691   -1.635835
H       -3.261528    2.838889   -0.625713
Si       -3.480180   -0.157962    0.077681
F       -2.925877    0.626088    1.430947
23
Et3SiH.log
C       -2.752485   -1.890719    0.084375
H       -3.098510   -2.414644    0.984539
H       -3.181923   -2.437469   -0.765972
C       -5.356862   -0.208450    0.174718
H       -5.736137    0.821299    0.192570
H       -5.728541   -0.649966   -0.759818
C       -2.903887    0.816094   -1.422562
H       -1.806577    0.836769   -1.428750
H       -3.199521    0.255167   -2.319466
C       -1.219315   -1.936376    0.014480
H       -0.845529   -2.964849    0.041649
H       -0.847372   -1.476752   -0.907211
H       -0.766594   -1.399225    0.855152
C       -5.911008   -0.986621    1.376760
H       -7.005263   -0.968167    1.398507
H       -5.601377   -2.036635    1.350181
H       -5.555741   -0.563376    2.322731
C       -3.450665    2.248840   -1.498695
H       -3.070683    2.778644   -2.377975
H       -4.544033    2.256523   -1.558571
H       -3.166068    2.830768   -0.615200
Si       -3.474273   -0.149264    0.093042
H       -2.974771    0.558330    1.314244
127
GaF2-NaBArF24.log
Na        5.464359    2.700463    6.844364
F        4.686501    5.685164    7.639303
F        6.331861    6.832148    8.426449
F        5.209254    7.582497    6.745386
F        6.971934    4.625222    1.988573
F        7.073587    6.745615    2.375555
F        8.882566    5.574671    2.277211
C        8.225963    3.882197    6.068598
C        7.414240    4.692201    6.873839
H        7.370298    4.514014    7.946354
C        6.651753    5.739196    6.352759
C        6.694707    6.050107    5.000507
H        6.107160    6.862973    4.594773
C        7.525091    5.285166    4.188720
C        8.263334    4.224607    4.707912
H        8.893435    3.652083    4.033997
C        5.728283    6.475641    7.283186
C        7.612204    5.563708    2.710891
B        9.146170    2.661479    6.690047
F       13.241999    0.387379    3.568591
F       13.079668   -0.613228    5.469136
F       12.541253   -1.649963    3.654211
F        6.890257    0.503866    2.365725
F        8.053663   -1.250082    1.893760
F        6.826312   -1.214578    3.667017
C        9.508978    1.572249    5.518809
C       10.788483    1.026686    5.362869
H       11.598622    1.372101    5.997302
C       11.062621    0.038810    4.417639
C       10.065281   -0.453504    3.584776
H       10.274157   -1.229953    2.859064
C        8.789505    0.081733    3.715533
C        8.521977    1.080092    4.650159
H        7.508051    1.473167    4.700629
C       12.474170   -0.464090    4.279386
C        7.648230   -0.465786    2.904811
F       12.021336    7.375801    7.425952
F       12.602680    6.495756    5.548416
F       14.016362    6.595736    7.176070
F       12.465140    1.996643   10.847449
F       14.326154    2.900667   10.233794
F       13.624917    1.103155    9.268148
C       10.517934    3.302154    7.310381
C       11.044379    4.523850    6.875919
H       10.505912    5.104664    6.132274
C       12.250799    5.023090    7.366086
C       12.982807    4.322526    8.317899
H       13.917835    4.711635    8.701384
C       12.477321    3.105751    8.760393
C       11.272393    2.609064    8.266543
H       10.911506    1.652135    8.636302
C       12.728974    6.364480    6.880416
C       13.226729    2.286188    9.775253
F        6.392778   -2.051137    8.272431
F        5.273634   -0.746066    6.972721
F        4.662101   -1.010886    9.029582
F        8.506016    2.852876   11.991295
F        6.603186    1.920880   12.401085
F        6.679409    3.829977   11.398485
C        8.274708    1.920672    7.880632
C        7.474508    0.793756    7.648370
H        7.506896    0.302368    6.681646
C        6.598304    0.286408    8.609703
C        6.518418    0.853337    9.875915
H        5.838357    0.463051   10.623279
C        7.341605    1.941844   10.147297
C        8.193559    2.462251    9.174273
H        8.811907    3.318687    9.431116
C        5.728419   -0.882716    8.227339
C        7.283256    2.626443   11.488129
F        3.295640    2.034998    6.861228
F        4.868723    1.717654    4.762284
N        2.120486   -0.027838    4.747701
C        0.951749    0.013934    4.093041
C        0.377312    1.182275    3.574408
H       -0.577092    1.052281    3.083012
C        0.895456    2.486619    3.551663
N        2.049467    2.838136    4.126597
C        0.214021   -1.282393    3.890152
H        0.820792   -1.977877    3.303475
H       -0.730424   -1.116413    3.374340
H        0.017050   -1.765873    4.850826
C        0.113435    3.544056    2.820164
H       -0.094557    4.393112    3.476503
H       -0.827290    3.144337    2.444772
H        0.695422    3.928525    1.977379
C        2.680605   -1.284295    5.169423
C        3.530338   -1.966118    4.290050
C        4.098948   -3.161834    4.725268
H        4.763367   -3.701212    4.054986
C        3.840156   -3.676533    5.996147
C        2.984051   -2.969622    6.840836
H        2.777101   -3.356699    7.835439
C        2.401762   -1.764037    6.453823
C        3.814500   -1.415822    2.916681
H        4.303253   -0.438156    2.976975
H        2.896787   -1.286135    2.333183
H        4.477630   -2.081821    2.362350
C        4.502003   -4.947706    6.462250
H        4.728614   -5.610630    5.623291
H        3.869087   -5.490168    7.169532
H        5.445860   -4.722208    6.970082
C        1.524896   -0.981580    7.395761
H        1.970531   -0.007008    7.621933
H        1.391801   -1.519119    8.336545
H        0.533879   -0.791560    6.970346
C        2.558460    4.175588    3.989853
C        2.238354    5.135120    4.959675
C        2.734431    6.427482    4.790718
H        2.492146    7.183820    5.532777
C        3.523232    6.774237    3.693180
C        3.848639    5.783054    2.766768
H        4.477837    6.032678    1.916793
C        3.386138    4.474116    2.899316
C        1.368444    4.783093    6.138604
H        0.365595    4.478784    5.819233
H        1.262539    5.638632    6.808423
H        1.790249    3.950047    6.709074
C        3.992302    8.194341    3.503340
H        4.882752    8.240480    2.871256
H        4.220648    8.669538    4.461131
H        3.214522    8.794150    3.018719
C        3.765637    3.409383    1.903225
H        4.365206    3.832403    1.095747
H        2.885794    2.932003    1.459515
H        4.356567    2.622186    2.383558
Ga        3.082163    1.566136    5.093851
127
GaHF-NaBArF24.log
Na        5.416818    2.491392    7.482912
F        4.528502    5.803897    7.697127
F        6.306120    6.797646    8.396874
F        5.246636    7.573758    6.686639
F        6.425807    4.081993    2.136830
F        6.777622    6.202759    2.322535
F        8.440824    4.833586    2.224347
C        8.000094    3.656493    6.205316
C        7.254987    4.567121    6.966205
H        7.288133    4.519775    8.051910
C        6.474979    5.567928    6.384543
C        6.425174    5.722483    5.005701
H        5.812289    6.488821    4.549078
C        7.197303    4.863458    4.231908
C        7.955715    3.851928    4.816155
H        8.543169    3.207298    4.170025
C        5.646625    6.446444    7.281656
C        7.207734    5.001245    2.731123
B        8.969861    2.512330    6.895634
F       13.037941    0.350567    3.944675
F       12.842760   -0.991658    5.617114
F       12.366493   -1.674886    3.626364
F        7.126562   -0.235502    2.256762
F        7.558800   -2.173844    3.092653
F        6.225367   -0.824854    4.123819
C        9.313312    1.347387    5.800346
C       10.601178    0.861880    5.562463
H       11.443283    1.293105    6.096046
C       10.845078   -0.172256    4.655258
C        9.808835   -0.766182    3.949148
H        9.995881   -1.573237    3.251062
C        8.517534   -0.295946    4.172121
C        8.280841    0.741395    5.067060
H        7.257711    1.086728    5.201479
C       12.265952   -0.627074    4.456837
C        7.360677   -0.885240    3.415739
F       11.625455    7.344031    7.118534
F       12.343020    6.336006    5.356253
F       13.677413    6.686824    7.015711
F       12.497635    2.410470   11.013974
F       14.334136    3.089196   10.107104
F       13.447103    1.220968    9.490536
C       10.347004    3.236404    7.407501
C       10.811501    4.444858    6.877533
H       10.225665    4.957923    6.119797
C       12.013512    5.018577    7.292721
C       12.804150    4.407608    8.258473
H       13.734850    4.855205    8.584345
C       12.362950    3.201535    8.791135
C       11.161551    2.632033    8.374901
H       10.850899    1.688608    8.817620
C       12.421987    6.339255    6.698964
C       13.164961    2.488543    9.845409
F        6.769395   -2.133630   10.251209
F        6.603944   -1.988553    8.105548
F        5.007861   -1.265430    9.365753
F        8.601263    3.233936   12.191354
F        6.791163    2.223748   12.791210
F        6.686487    3.989167   11.554272
C        8.213067    1.831789    8.198505
C        7.634433    0.550090    8.189981
H        7.701243   -0.063117    7.298707
C        6.983405    0.022770    9.303632
C        6.878201    0.750630   10.486613
H        6.373356    0.340158   11.353700
C        7.457010    2.011496   10.525012
C        8.114514    2.532627    9.409607
H        8.591473    3.505285    9.501120
C        6.351122   -1.344404    9.247946
C        7.385001    2.855272   11.771149
F        4.159557    2.039612    5.823166
H        4.905192    1.586692    3.197862
N        2.403993    0.125577    4.200422
C        1.108766    0.191732    3.893283
C        0.454591    1.363462    3.484439
H       -0.593323    1.256167    3.238917
C        0.970628    2.664433    3.400525
N        2.241245    2.980743    3.650314
C        0.283002   -1.067271    3.986773
H        0.704740   -1.851772    3.352514
H       -0.746460   -0.882049    3.682911
H        0.284263   -1.452816    5.010135
C        0.018378    3.765249    3.003340
H       -0.089617    4.495440    3.810061
H       -0.964679    3.361719    2.763994
H        0.401117    4.307358    2.134187
C        2.964246   -1.112434    4.663508
C        3.532456   -1.997527    3.739360
C        4.093950   -3.181796    4.215624
H        4.538873   -3.874086    3.504914
C        4.120575   -3.486721    5.575530
C        3.547260   -2.581577    6.470017
H        3.554813   -2.806766    7.533491
C        2.964634   -1.390979    6.038026
C        3.558920   -1.662593    2.271146
H        4.134208   -0.748367    2.089812
H        2.553832   -1.493948    1.870783
H        4.021598   -2.468332    1.697568
C        4.784055   -4.744561    6.075341
H        4.800084   -5.520302    5.305480
H        4.270966   -5.143016    6.954902
H        5.821323   -4.543074    6.364085
C        2.329307   -0.437468    7.017607
H        2.732738    0.572353    6.897405
H        2.500141   -0.768931    8.044058
H        1.246330   -0.368794    6.864252
C        2.644390    4.356703    3.645928
C        2.489928    5.114064    4.814713
C        2.874752    6.455010    4.789355
H        2.748090    7.053883    5.687280
C        3.416871    7.041862    3.646577
C        3.572790    6.253002    2.505320
H        3.996465    6.694541    1.606917
C        3.195600    4.911517    2.482022
C        1.891521    4.501448    6.054679
H        0.827500    4.277097    5.918272
H        1.982317    5.181814    6.903581
H        2.387842    3.557835    6.299495
C        3.854327    8.484889    3.644298
H        4.947558    8.564600    3.649347
H        3.479564    9.015930    4.522340
H        3.499007    9.004181    2.749647
C        3.340369    4.084561    1.231454
H        3.803768    4.667445    0.433239
H        2.368173    3.728778    0.873586
H        3.961535    3.201184    1.407074
Ga        3.615782    1.653321    4.058847
70
NaBArF24.log
Na        2.005846    1.402170   -1.494059
F        0.839003    4.019028   -1.660434
F       -0.991574    4.636346   -2.612712
F       -0.141403    5.840369   -1.039135
F       -1.864799    3.655463    4.020378
F       -2.626169    5.437376    3.073162
F       -3.912420    3.727266    3.353985
C       -2.124059    1.622882    0.184533
C       -1.439663    2.453324   -0.705875
H       -1.120760    2.054107   -1.665394
C       -1.151038    3.786838   -0.409464
C       -1.547570    4.356088    0.792729
H       -1.326590    5.390851    1.023876
C       -2.241514    3.550013    1.690773
C       -2.513454    2.216686    1.396370
H       -3.044632    1.617743    2.131853
C       -0.379321    4.584165   -1.420566
C       -2.664360    4.097706    3.028188
B       -2.508761    0.060578   -0.148106
F       -3.675761   -4.252955    4.287405
F       -5.090020   -3.484501    2.849672
F       -3.576105   -4.884813    2.228129
F        1.416069   -0.983013    3.228709
F        0.174201    0.103487    4.612152
F        0.551182   -1.997081    4.927175
C       -2.281629   -0.844603    1.203167
C       -3.123241   -1.897776    1.580057
H       -4.007867   -2.114440    0.988935
C       -2.869563   -2.679911    2.706575
C       -1.755544   -2.450678    3.506112
H       -1.558642   -3.059483    4.379946
C       -0.907808   -1.408465    3.150861
C       -1.172449   -0.623146    2.030693
H       -0.493038    0.193558    1.798865
C       -3.801032   -3.819055    3.023867
C        0.300630   -1.081744    3.983227
F       -7.245417    2.904989   -1.367552
F       -7.100250    2.491827    0.741483
F       -8.607895    1.508597   -0.449828
F       -5.631101   -2.639784   -3.660007
F       -7.571238   -2.617198   -2.715884
F       -5.929650   -3.671818   -1.793764
C       -4.071119   -0.036973   -0.638303
C       -5.030968    0.942905   -0.359965
H       -4.740203    1.844439    0.170227
C       -6.364339    0.800843   -0.742180
C       -6.797967   -0.326974   -1.430017
H       -7.833274   -0.436359   -1.728942
C       -5.859761   -1.310278   -1.719449
C       -4.528045   -1.164304   -1.335125
H       -3.824770   -1.954878   -1.586645
C       -7.329878    1.917446   -0.450873
C       -6.255567   -2.553171   -2.468580
F        1.334264   -3.586782   -1.094314
F        2.545918   -1.806011   -1.138086
F        2.279297   -2.972976   -2.933870
F       -2.588020   -0.197320   -5.416591
F       -0.614138   -0.776029   -6.069178
F       -0.962166    1.213273   -5.311496
C       -1.534864   -0.490045   -1.353897
C       -0.399152   -1.276039   -1.135287
H       -0.159533   -1.599190   -0.126004
C        0.431904   -1.687973   -2.181141
C        0.165060   -1.326700   -3.495898
H        0.799405   -1.657517   -4.309134
C       -0.961180   -0.543513   -3.735038
C       -1.790503   -0.142211   -2.691089
H       -2.669949    0.453293   -2.922975
C        1.638474   -2.523072   -1.848581
C       -1.283158   -0.087923   -5.133606
80
TS1-2.log
Al        4.212864    0.297153    0.259231
F        4.324954    1.582136   -1.149911
F        2.539277   -0.070229   -0.004684
N        4.957695   -1.129411    1.324833
C        5.626686   -0.979037    2.461321
C        5.782973    0.265644    3.090527
H        6.369827    0.279244    3.999255
C        5.148017    1.459627    2.735423
N        4.415718    1.611297    1.625751
C        6.218058   -2.190743    3.133885
H        5.431727   -2.917150    3.359748
H        6.722530   -1.918399    4.060546
H        6.934140   -2.689271    2.475673
C        5.273711    2.621279    3.688633
H        5.639906    3.512005    3.171318
H        5.952117    2.380833    4.506748
H        4.295992    2.876549    4.108260
C        4.763085   -2.439569    0.768242
C        3.559788   -3.110627    1.044504
C        3.311002   -4.322192    0.404480
H        2.380053   -4.844272    0.613468
C        4.216210   -4.875630   -0.502637
C        5.413073   -4.202864   -0.730351
H        6.142084   -4.627908   -1.416953
C        5.711629   -2.991430   -0.102883
C        2.559987   -2.533722    2.012573
H        2.117347   -1.621976    1.601576
H        3.027682   -2.269456    2.966697
H        1.759329   -3.249411    2.212417
C        3.892628   -6.155623   -1.230083
H        3.288344   -5.950956   -2.120816
H        3.320428   -6.839708   -0.597216
H        4.800205   -6.669307   -1.557865
C        7.051202   -2.345363   -0.340784
H        7.025711   -1.271476   -0.152343
H        7.381655   -2.507868   -1.370102
H        7.813825   -2.780483    0.315831
C        3.594961    2.791391    1.511794
C        4.062399    3.943685    0.870940
C        3.204703    5.041829    0.769144
H        3.566695    5.940933    0.275067
C        1.910713    5.019013    1.280929
C        1.479918    3.861134    1.930860
H        0.478110    3.828478    2.353181
C        2.300260    2.742994    2.057834
C        5.445627    4.027072    0.284226
H        5.420853    3.727268   -0.767393
H        6.147720    3.362207    0.791858
H        5.829817    5.048854    0.341005
C        0.990370    6.203214    1.126815
H        1.551970    7.125466    0.956380
H        0.366788    6.340610    2.014830
H        0.317550    6.063017    0.273662
C        1.810035    1.512067    2.777000
H        0.816581    1.681887    3.197957
H        2.480090    1.224971    3.594655
H        1.753402    0.662617    2.090161
Si        5.121465    0.509157   -2.527042
C        6.998476    0.658730   -2.393039
C        4.532869    1.851019   -3.730258
C        4.576763   -1.119500   -3.341920
C        7.526017    1.446131   -1.188218
C        3.270996   -1.745114   -2.833627
C        3.018461    1.907701   -3.968126
H        5.074655   -0.402109   -1.075254
H        7.400812   -0.360362   -2.368655
H        7.370907    1.115899   -3.318872
H        4.896808    2.828837   -3.390002
H        5.046062    1.643719   -4.681533
H        5.394796   -1.833251   -3.169203
H        4.517152   -0.955683   -4.426772
H        8.614967    1.373328   -1.107177
H        7.267951    2.505304   -1.260888
H        7.105966    1.076471   -0.243159
H        3.042189   -2.671329   -3.371226
H        2.418487   -1.068894   -2.954165
H        3.344347   -1.992257   -1.770228
H        2.749196    2.682748   -4.693675
H        2.642068    0.954001   -4.355080
H        2.482282    2.121297   -3.038639
150
TS1.log
Na        0.723629    1.109224   -0.947479
F        0.139856    4.095444   -2.456285
F       -1.868348    4.492482   -3.128072
F       -0.881914    5.881544   -1.803846
F       -1.656126    3.854114    3.653961
F       -2.458280    5.625255    2.718693
F       -3.760431    3.974938    3.207968
C       -2.214579    1.625752    0.035142
C       -1.787247    2.436865   -1.023145
H       -1.608519    2.000228   -2.004298
C       -1.587149    3.814103   -0.879673
C       -1.838926    4.452343    0.325597
H       -1.684591    5.517987    0.439639
C       -2.285883    3.670739    1.387609
C       -2.457487    2.298378    1.247230
H       -2.794342    1.728624    2.109125
C       -1.058603    4.581964   -2.061623
C       -2.543087    4.288732    2.737560
B       -2.514416    0.013535   -0.098728
F       -4.019327   -4.275240    2.515432
F       -2.081407   -5.104395    2.069580
F       -2.601958   -4.623518    4.105811
F        1.085301    0.478140    3.670763
F       -0.253048    0.023506    5.294082
F        1.207945   -1.430495    4.671471
C       -2.053923   -0.797119    1.258644
C       -2.587088   -2.059678    1.548447
H       -3.356086   -2.476689    0.905702
C       -2.161249   -2.813581    2.640076
C       -1.192923   -2.326896    3.509150
H       -0.869002   -2.905363    4.366752
C       -0.649343   -1.076207    3.241383
C       -1.060029   -0.338328    2.132781
H       -0.585605    0.619121    1.951462
C       -2.719264   -4.196312    2.838482
C        0.350642   -0.503444    4.206958
F       -6.993942    2.080723    1.699063
F       -8.634860    0.948477    0.871544
F       -7.661500    2.463846   -0.313031
F       -5.895904   -2.900512   -3.061979
F       -7.774779   -2.873501   -2.000181
F       -6.077809   -3.918383   -1.172967
C       -4.137230   -0.195742   -0.317187
C       -5.096625    0.689129    0.192492
H       -4.781089    1.588520    0.710814
C       -6.463990    0.458008    0.057910
C       -6.941094   -0.668927   -0.603641
H       -8.004098   -0.846758   -0.712337
C       -6.007616   -1.556551   -1.121164
C       -4.640244   -1.322246   -0.981626
H       -3.949827   -2.043368   -1.411347
C       -7.436287    1.479402    0.582927
C       -6.446258   -2.804800   -1.836862
F        0.573080   -4.212419   -1.293835
F        2.028456   -2.652547   -1.617766
F        1.340157   -3.844299   -3.275972
F       -3.451924   -0.662455   -5.256149
F       -1.648346   -1.451920   -6.140460
F       -1.731300    0.609319   -5.508378
C       -1.742110   -0.657122   -1.389262
C       -0.713284   -1.599571   -1.264187
H       -0.330531   -1.846910   -0.278890
C       -0.168523   -2.250618   -2.374071
C       -0.618370   -1.979498   -3.658090
H       -0.196386   -2.486431   -4.516811
C       -1.617285   -1.022879   -3.808656
C       -2.164613   -0.381238   -2.701519
H       -2.977874    0.323284   -2.859605
C        0.939982   -3.242256   -2.145807
C       -2.111754   -0.642838   -5.178572
F        2.970634    1.083130   -1.144513
N        3.948298   -1.529468    1.768929
C        4.224890   -1.314655    3.049357
C        4.231355   -0.040163    3.645685
H        4.416514   -0.026595    4.710983
C        4.047060    1.209561    3.050631
N        3.788817    1.405974    1.748380
C        4.565250   -2.495502    3.921262
H        3.758887   -3.233059    3.898809
H        4.732238   -2.185461    4.951920
H        5.466003   -2.993938    3.552323
C        4.133005    2.421240    3.943256
H        4.910901    3.109636    3.603468
H        4.343332    2.132373    4.972002
H        3.186455    2.969175    3.918006
C        4.068517   -2.842724    1.199471
C        2.951902   -3.691807    1.155214
C        3.095112   -4.933761    0.540692
H        2.236382   -5.599036    0.504475
C        4.294633   -5.335677   -0.047850
C        5.386228   -4.472829    0.021654
H        6.336230   -4.774444   -0.413490
C        5.298948   -3.229588    0.650175
C        1.637473   -3.282813    1.763239
H        1.309319   -2.314379    1.376633
H        1.715116   -3.179000    2.850545
H        0.864266   -4.024713    1.553222
C        4.391822   -6.662003   -0.757417
H        5.431899   -6.972518   -0.884883
H        3.937555   -6.601506   -1.752408
H        3.864416   -7.445630   -0.206199
C        6.521512   -2.361728    0.788410
H        6.275472   -1.300010    0.729109
H        7.255774   -2.588520    0.012309
H        7.004902   -2.521629    1.759475
C        3.759318    2.740486    1.219418
C        4.964097    3.323948    0.800812
C        4.926739    4.593359    0.229523
H        5.856787    5.046505   -0.105551
C        3.727235    5.285188    0.053368
C        2.549243    4.684551    0.491385
H        1.604664    5.211071    0.371875
C        2.543690    3.418580    1.079446
C        6.268600    2.590035    0.972816
H        6.212014    1.575909    0.564957
H        6.538520    2.485487    2.029368
H        7.082769    3.114967    0.468590
C        3.703667    6.621427   -0.641410
H        3.652196    6.483643   -1.727495
H        4.605605    7.200237   -0.425617
H        2.834678    7.212968   -0.342244
C        1.252829    2.827670    1.580615
H        0.410423    3.154725    0.964948
H        1.036194    3.153944    2.603251
H        1.287155    1.737393    1.608197
Si        4.499283    0.340548   -2.258462
C        6.061524   -0.734155   -2.487742
C        5.115528    2.095441   -2.512289
C        3.343112   -0.331569   -3.574520
C        7.336837   -0.191578   -1.833637
C        1.940504    0.250421   -3.745304
C        4.087638    3.191126   -2.804169
H        4.499257   -0.429853   -0.710945
H        5.849498   -1.748738   -2.126413
H        6.223271   -0.824037   -3.571945
H        5.727145    2.382643   -1.649806
H        5.824867    2.009699   -3.348693
H        3.292929   -1.421320   -3.470551
H        3.923417   -0.161106   -4.493734
H        8.166762   -0.899999   -1.921682
H        7.653802    0.747448   -2.297595
H        7.198047    0.006058   -0.765629
H        1.497272   -0.058152   -4.696774
H        1.939597    1.343161   -3.717521
H        1.275888   -0.126729   -2.965120
H        4.580823    4.158809   -2.942818
H        3.521885    2.977493   -3.716974
H        3.382236    3.292788   -1.977387
Ga        3.414520   -0.075076    0.565834
F        1.590867   -0.375350    0.442087
80
TS1'.log
F        2.557763    0.834027   -1.112872
F        1.521387   -0.746274    0.873651
N        4.258469   -0.925792    2.007535
C        4.387964   -0.460342    3.242478
C        3.994021    0.835536    3.623125
H        4.121640    1.081243    4.669149
C        3.639216    1.900221    2.782849
N        3.363784    1.774352    1.481198
C        5.035663   -1.335855    4.286419
H        4.620915   -2.346353    4.251142
H        4.891632   -0.922930    5.284858
H        6.110575   -1.421575    4.101900
C        3.614289    3.282558    3.385658
H        4.409578    3.893497    2.947001
H        3.762780    3.240588    4.464203
H        2.669659    3.788953    3.172216
C        4.972420   -2.085995    1.570767
C        4.308918   -3.312467    1.425319
C        5.012300   -4.383060    0.871780
H        4.505153   -5.338549    0.758658
C        6.339500   -4.262586    0.460506
C        6.976936   -3.035392    0.638919
H        8.014388   -2.922694    0.332374
C        6.315548   -1.939207    1.189577
C        2.879384   -3.476640    1.869896
H        2.205775   -2.822848    1.308586
H        2.761189   -3.208339    2.925264
H        2.552609   -4.511265    1.743745
C        7.060302   -5.419908   -0.183105
H        6.975553   -5.370347   -1.274334
H        6.641576   -6.377826    0.136382
H        8.125625   -5.412086    0.063293
C        7.033296   -0.627779    1.377292
H        6.404324    0.216666    1.083216
H        7.952640   -0.598474    0.788472
H        7.306508   -0.464341    2.425978
C        3.171516    2.937983    0.664378
C        4.275224    3.488735    0.002974
C        4.069698    4.577499   -0.842604
H        4.922326    5.010316   -1.361056
C        2.798279    5.110425   -1.052340
C        1.718484    4.529520   -0.387443
H        0.718589    4.926159   -0.547987
C        1.880133    3.438338    0.465634
C        5.645340    2.885060    0.166389
H        5.679722    1.879896   -0.272323
H        5.930861    2.782748    1.218185
H        6.402970    3.489837   -0.336607
C        2.590725    6.249920   -2.017082
H        2.447096    5.869369   -3.034713
H        3.454757    6.919789   -2.036115
H        1.706226    6.837689   -1.757678
C        0.695655    2.781035    1.122710
H       -0.224364    3.326123    0.900776
H        0.806413    2.728828    2.210659
H        0.580249    1.752158    0.765474
Si        3.672280   -0.274039   -2.250331
C        5.175386   -1.420099   -2.559137
C        4.153499    1.286806   -3.191747
C        2.222431   -1.335407   -2.801809
C        6.532475   -0.790820   -2.233467
C        0.810687   -0.743400   -2.760263
C        3.044560    2.282382   -3.545639
H        4.148642   -0.586092   -0.627035
H        5.040748   -2.334677   -1.965972
H        5.151773   -1.722844   -3.616895
H        4.918762    1.798475   -2.590355
H        4.677022    0.951238   -4.098137
H        2.260011   -2.251502   -2.195456
H        2.473503   -1.659416   -3.822196
H        7.347049   -1.520903   -2.284498
H        6.771522    0.024479   -2.924593
H        6.540927   -0.375127   -1.220004
H        0.075880   -1.454575   -3.152233
H        0.741683    0.171323   -3.356696
H        0.531011   -0.488343   -1.735990
H        3.448360    3.142731   -4.090824
H        2.280272    1.820001   -4.179537
H        2.555201    2.652303   -2.642419
Ga        3.164383    0.030539    0.645112
68
TS2.log
F        0.414750   -2.520136   -1.171323
N       -0.484038    1.929348    0.284136
C       -0.020841    2.822844    1.154850
C        1.330984    2.926761    1.515184
H        1.575754    3.719276    2.209722
C        2.386702    2.065347    1.172609
N        2.283371    1.065932    0.297639
C       -1.003550    3.766852    1.800109
H       -1.630920    4.239822    1.039638
H       -0.487177    4.539037    2.369563
H       -1.672778    3.226510    2.475577
C        3.716133    2.285784    1.849786
H        3.984614    1.412561    2.451560
H        3.684874    3.160758    2.497824
H        4.510786    2.417976    1.110631
C       -1.885689    1.662348    0.162679
C       -2.595975    2.160825   -0.934740
C       -3.937855    1.798889   -1.073040
H       -4.497554    2.177201   -1.924893
C       -4.572381    0.965637   -0.154628
C       -3.834112    0.489602    0.931173
H       -4.313090   -0.172427    1.648340
C       -2.491038    0.810554    1.102485
C       -1.925503    3.063144   -1.938349
H       -1.136952    2.535324   -2.485746
H       -1.456175    3.924150   -1.451802
H       -2.647150    3.435006   -2.668486
C       -6.010338    0.552649   -0.330282
H       -6.598000    0.775966    0.565533
H       -6.077349   -0.525818   -0.505993
H       -6.472516    1.063373   -1.178426
C       -1.703849    0.249922    2.259250
H       -1.445543    1.022071    2.992117
H       -0.758614   -0.189740    1.923776
H       -2.274773   -0.521830    2.779688
C        3.392361    0.193565    0.040510
C        3.537146   -0.970745    0.807612
C        4.589896   -1.833515    0.507154
H        4.712535   -2.737905    1.098384
C        5.482933   -1.568859   -0.531537
C        5.307097   -0.403368   -1.276991
H        5.995658   -0.181217   -2.088829
C        4.267709    0.488664   -1.013588
C        2.577180   -1.274040    1.928121
H        1.549755   -1.347223    1.559264
H        2.586523   -0.492026    2.694771
H        2.826575   -2.221902    2.409011
C        6.591276   -2.536764   -0.859437
H        6.237562   -3.310332   -1.549825
H        6.956987   -3.041609    0.038749
H        7.434539   -2.030266   -1.336186
C        4.093270    1.740578   -1.834547
H        4.874652    1.818307   -2.593213
H        4.134396    2.641579   -1.213535
H        3.124284    1.749179   -2.344332
H       -0.148487   -0.785345   -0.323117
H        0.779794    0.793329   -2.286328
C       -0.783240   -2.039177   -0.696956
C       -1.282975   -2.637015    0.491145
C       -1.795964   -1.779465   -1.662859
C       -2.638923   -2.789384    0.670081
C       -3.118599   -1.986910   -1.352478
N       -3.558619   -2.498984   -0.222137
F       -0.413633   -2.951312    1.460074
F       -3.070715   -3.296917    1.825502
F       -4.039408   -1.688682   -2.267126
F       -1.432655   -1.235037   -2.829910
Ga        0.660656    0.719388   -0.729326
